# Supplementary material for: Direct exposure of the head to solar heat radiation impairs motor-cognitive performance
Source: Sci Rep. 2020 May 8;10:7812. doi: 10.1038/s41598-020-64768-w (PMC7210303; doi:10.1038/s41598-020-64768-w)
Supplement: Supplementary file 1 — Supplementary information. [file 41598_2020_64768_MOESM1_ESM.xlsx]

## Sheet: Title page
Direct exposure of the head to solar heat radiation impairs motor-cognitive performance Jacob F. Piil1*, Lasse Christiansen1,2, Nathan B. Morris1, C. Jacob Mikkelsen1, Leonidas G. Ioannou1,3, Andreas D. Flouris3, Jesper Lundbye-Jensen1 and Lars Nybo1 1 Department of Nutrition, Exercise and Sports, Section for integrative physiology, University of Copenhagen, 2200 Copenhagen N, Denmark. 2 Danish R…

## Sheet: Complex motor
	Radiation applied to the Lower-body								Radiation applied to the Head
	subject1	subject2	subject3	subject4	subject5	subject6	subject7	subject8	subject1	subject2	subject3	subject4	subject5	subject6	subject7	subject8
No Radiation	73.3333	77.8333	76.1111	77.4792	76.0365	81.5353	75.2644	76.4062	73.3333	79.1042	77.2708	77.9306	73.0134	81.5353	75.8922	76.4062
Actue exposure	75.4167	78.0104	74.9074	77.9635	76.9899	81.474	74.3177	77.8799	74.5833	75.5373	77.6409	76.1198	71.4518	80.3542	75.1667	75.2552
Prolonged exposure	72.6875	73.0289	76.0729	76.8385	76.4032	75.2164	76.151	76.1302	50.9143	68.3021	67.5833	73.474	69.1458	76.9184	64.4345	75.857

## Sheet: Combined motor-cognitive
	Radiation applied to the Lower-body								Radiation applied to the Head
	subject1	subject2	subject3	subject4	subject5	subject6	subject7	subject8	subject1	subject2	subject3	subject4	subject5	subject6	subject7	subject8
No Radiation	95.7	97.1	97.8	98.6	92.5	94.5	84.7	92.6	95.7	92	97.2	96	97.9	94.5	83	92.6
Actue exposure	95.6	94.7	91.8	92.2	93.6	92.4	79.9	93.3	89.5	91.1	93.9	94.9	97.2	88	75.2	86.4
Prolonged exposure	95	94.6	91.5	88.9	94.7	85.6	70.4	91.6	89.1	93	91	84.2	86	76.1	72.7	93.2

## Sheet: Simpel motor
	Radiation applied to the Lower-body								Radiation applied to the Head
	subject1	subject2	subject3	subject4	subject5	subject6	subject7	subject8	subject1	subject2	subject3	subject4	subject5	subject6	subject7	subject8
No Radiation	96.3	98.4	98.3	98.6	97.3	98.5	96.9	95.8	96.3	95.9	98.3	97.2	98	98.5	97	98.1
Actue exposure	98.1	97.2	98.4	97.1	97.6	97.4	97.1	96.6	97.8	97	96.9	97.1	97.2	95.9	94.7	98.2
Prolonged exposure	97.8	92.4	97.9	97.6	96.1	95.9	96.6	96.7	93.3	90.6	92	96.9	96.3	95.7	93.1	97.6

## Sheet: Simple cognitive
	Radiation applied to the Lower-body								Radiation applied to the Head
	subject1	subject2	subject3	subject4	subject5	subject6	subject7	subject8	subject1	subject2	subject3	subject4	subject5	subject6	subject7	subject8
No Radiation	88	100	100	100	100	99.1	97.8	97.65	88	100	91	100	99.3	99.1	97.3	98.97
Actue exposure	87.9	95.7	100	97.7	98.4	99.6	98.5	96.52	97.1	86	99.9	94.7	99.4	100	96.6	100
Prolonged exposure	87.6	96.2	98.4	96.5	99.6	95.7	97.3	100	85.1	87.5	95.1	96.3	100	95.8	99.2	100

## Sheet: Core temperature
	Radiation applied to the Lower-body								Radiation applied to the Head
	subject1	subject2	subject3	subject4	subject5	subject6	subject7	subject8	subject1	subject2	subject3	subject4	subject5	subject6	subject7	subject8
No Radiation	37	37.6	37.1	37.4	37	37.1	37.5	37.1	37.3	37.4	37.2	37.6	36.9	37.3	37.3	37.2
Actue exposure	37	37.7	37.2	37.4	37.2	37.1	37.5	37.3	37.3	37.4	37.2	37.6	37	37.4	37.3	37.3
Prolonged exposure	38.5	38.5	38.4	39.1	38.1	38	38.9	38.3	38.6	38.5	38.4	38.7	38.2	38.2	38.2	38.4

## Sheet: Body Mass
	Radiation applied to the Lower-body								Radiation applied to the Head
	subject1	subject2	subject3	subject4	subject5	subject6	subject7	subject8	subject1	subject2	subject3	subject4	subject5	subject6	subject7	subject8
Before intervention	77.5	116.4	83.2	71.6	78.3	85.5	90.8	76.4	76.8	116.3	82.3	69.4	79.3	84.7	93.2	77.7
After íntervention	77.5	116.7	83.4	72.1	78.4	85.5	90.5	75.8	76.4	116.2	82	69.9	79	85	92.3	76.2

## Sheet: Urine specific gravity
	Radiation applied to the Lower-body								Radiation applied to the Head
	subject1	subject2	subject3	subject4	subject5	subject6	subject7	subject8	subject1	subject2	subject3	subject4	subject5	subject6	subject7	subject8
Before intervention	1.018	1.011	1.004	1.027	1.02	1.002	1.007	1.025	1.016	1.017	1.006	1.012	1.019	1.019	1.009	1.02
After íntervention	1.005	1.019	1.008	1.028	1.014	1.003	1.003	1.028	1.017	1.014	1.02	1.023	1.018	1.019	1.002	1.025

## Sheet: Heart rate
	Radiation applied to the Lower-body								Radiation applied to the Head
	subject1	subject2	subject3	subject4	subject5	subject6	subject7	subject8	subject1	subject2	subject3	subject4	subject5	subject6	subject7	subject8
No Radiation		72	72	84	58	88	76	56		78	82	72	68	88	88	60
Actue exposure		72	72	84	58	88	92	63		80	82	66	68	88	92	66
Prolonged exposure		124	120	114	124	116	128	77		108	110	92	148	116	132	80

## Sheet: Head skin temperature
	Radiation applied to the Lower-body					Radiation applied to the Head
	subject1	subject2	subject3	subject4	subject5	subject1	subject2	subject3	subject4	subject5
No Radiation	35.8	36.2	37.7	35.8	36.7	35.8	36.2	37.1	35.5	36.9
Actue exposure	36	37	37.4	36.1	36.5	42.9	40.8	39.4	40.2	40.3
Prolonged exposure	35.9	36.7	37.7	37.9	37.5	42.7	41.1	41.2	41.1	42.2

[truncated: 4 more sheets: Mean skin temperature, Thermal comfort, Thermal sensation, BAEP P5-P1]
